# Supplementary material for: Myelodysplastic syndrome in an infant with constitutional pure duplication 1q41-qter
Source: Hum Genome Var. 2018 May 21;5:6. doi: 10.1038/s41439-018-0008-8 (PMC5960645; doi:10.1038/s41439-018-0008-8)
Supplement: Supplementary file 1 — Supplementary Table 1: OMIM genes in the 27.64-Mb duplicated region at 1q41-qter in the present patient [file 41439_2018_8_MOESM1_ESM.xlsx]

## Sheet: Sheet1
Supplementary Table 1. OMIM genes in the 27.64-Mb duplicated region at 1q41-qter in the present patient
Location	Gene symble		OMM#	RefSeq Number	Phenotype MIN	Gene-Phenotype Relationships
1q41	TAF1A	TATA-box binding protein associated factor, RNA polymerase Ⅰ subunit A	*604903	NM_001201536.1
	MIA3	MIA family member 3, ER export factor	*613455	NM_001300867.1
	AIDA	Axin interactor, dorsalization associated	*612375	NM_022831.2
	DISP1	Dispatched RND transporter family member 1	*607502	NM_001350630.1
	TLR5	Toll like receptor 5	*603031	NM_003268.5	#601744	Systemic lupus erythematosus
	CAPN2	Calpain 2	*114230	NM_001146068.1
	TP53BP2	Tumor protein p53 binding protein 2	*602143	NM_001031685.2
1q42.11	FBXO28	F-box protein 28	*609100	NM_001136115.2
	NVL	Nuclear VCP-like	*602426	NM_00124346.1
1q42.12	DNAH14	Dynein axonemal heavy chain 14	*603341	NM_001145154.2
	LBR	Lamin B receptor	*600024	NM_002296.3	#613471	Reynolds Syndrome (AD)
					#215140	Greenberg Dysplasia(AR)
					#169400	Pelger-Huet Anormaly (AD)
	ENAH	ENAH, actin regulator	*609061	NM_00108493.2
	SRP9	Signal recognition particle 9	*600707	NM_001130440.1
	EPHX1	Epoxide hydrolase 1	+132810	NM_000120.3	#607748	Familial hypercholanemia
	LEFTY1	Left-right determination factor 1	*603037	NM_020997.3
	LEFTY2	Left-right determination factor 2	+601877	NM_001172425.2		Left-Right axis malformations
	H3F3A	H3 histone family member 3A	*601128	NM_002107.4
	ACBD3	Acyl-CoA binding domain containing protein 3	*606809	NM_022735.3
	MIXL1	Mix paired -like homeobox	*609852	NM_001282402.1
	LIN9	Lin-9 DREAM MuvB core complex component	*609375	NM_001270409.1
	PARP1	Poly(ADP-ribosome) polymerase 1	*173870	NM_001618.3
	ITPKB	Inositol trisphosphate 3-kinase B	*147522	NM_002221.3
1q42.13	PSEN2	Presenilin 2	*600759	NM_000447.2	#606889	Alzheimer disease 4 (AD)
					#613697	Dilated cardiomyopathy-1V (AD)
	ADCK3 (COQ8A)	Coenzyme Q8A	*606980	NM_017001852.1	#612016	Primary coenzyme Q10 deficiency-4 (AR)
	CDC42BPA	CDC42 binding protein kinase alpha	*603412	NM_003607.3
	WNT9A	Wnt family member 9A	*602863	NM_003395.3
	WNT3A	Wnt family member 3A	*606359	XM_011544319.2
	ARF1	ADP ribosylation factor 1	*103180	NM_001024226.1
	MRPL55	Mitochondrial ribosomal protein L55	*611859	NM_001321284.1
	GUK1	Guanylate kinase 1	*139270	NM_000858.5
	GJC2	Gap junction protein gamma 2	*608803	NM_020435.3	#608804	Hypomyelinating leukodystrophy-2 (AR)
					#613480	Hereditary Lymphedema type ⅠC (AD)
					#613206	Autosomal recessive spastic paraplegia 44 (AR)
	OBSCN	Obscurin, cytoskeltal calmodulin and titin-interacting RhoGEF	*608616	NM_001098623.2
	TRIM11	Tripartite motif containing 11	*607868	NM_145214.2
	TRIM17	Tripartite motif containing 17	*606123	NM_001024940.2
	HIST3H3	Histone cluster 3 H3	*602820	NM_003493.2
	RNF187	Ring finger protein 187	*613754	NM_001010858.2
	RHOU	Ras homolog family member U	*606366	NM_021205.5
	RAB4A	RAB4A, member RAS oncogene family	*179511	NM_001271998.1
	ACTA1	Actin,alpha 1,skeletal muscle	*102610	NM_001100.3	#616852	Scapulohumeroperoneal myopathy (SHPM) (AD)
					#161800	Nemaline myopathy 3 (AR, AD)
					#255310	Congenital myopathy with fiber-type disproportion; CFTD
	NUP133	Nucleoporin 133	*607613	NM_018230.2
	ABCB10	ATP-binding cassette subfamily B member 10	*605454	NM_012089.2
	GALNT2	Polypeptide N- acetylgalactosaminyltransferase 2	*602274	NM_001291866.1
1q42.2	COG2	Component of oligomeric golgi complex 2	*606974	NM_001145036.1	#617395	Congenital disorder of glycosylation, type Ⅱq ; CDG2Q (AR)
	AGT	Angiotensinogen	+106150	NM_000029.3	#267430	Renal tubular dysgenesis (AR)
					#145500	Essential Hypertension (Mu)
	CAPN9	Calpain 9	*606401	NM_001319676.1
	ARV1	Sterol homeostasis protein ARV1	*611647	NM_001144.5	#617020	Epileptic Encephalopathy, Early Infantile, 38 (AR)
	TRIM67	Tripartite motif containing 67		NM_001004342.3
	GNPAT	Glyceronephosphate O-acyltransferase	*602744	NM_001316350.1	#222765	Rhizomelic chondrodysplasia punctata, type 2 (AR)
	EGLN1	Egl-9 family hypoxia inducible factor 1	*606425	NM_022051.2	#609820	Familial erythrocytosis-3 (AD)
					#609070	High altitude adaptation hemoglobin, HALAH (AD)
	TSNAX	Translin associated factor X	*602964	NM_005999.2
	DISC1	Disrupted in schizophrenia 1	*605210	NM_001012957.1	#604906	Schizophrenia 9
	DISC2	Disrupted in schizophrenia 2	*606271	NR_002227.2	#181500	Schizophrenia
	SIPA1L2	Signal induced proliferation associated 1 like 2	*611609	NM_020808.4
	KCNK1	Potassiun two pore domain channel subfamily K member 1	*601745	NM_002245.3
	TARBP1	TAR(HIV-1) RNA-binding protein 1	*605052	NM_005646.3
1q42.3	TOMM20	Translocase of outer mitochondrial membrane 20	*601848	NM_014765.2
	ARID4B	AT-rich Interaction domain 4B	*609696	NM_001206794.1
	GGPS1	Geranylgeranyl diphosphate synthase 1	*606982	NM_001037277.1
	TBCE	Tubulin folding cofactor E	*604934	NM_001079515.2	#617207	Progressive encephalopathy with amyotrophy and optic atrophy (AR)
					#241410	Hypoparathyroidism-retardation-dysmorphism syndrome (AR)
					#244460	Kenny-Caffey Syndrome Type 1 (AR)
	B3GALNT2	Beta-1,3-N-acetylgalactosaminyltransferase 2	*610194	NM_001277155.2	#615181	Congenital muscular dystrophy-dystroglycanopathy with brain and eye anomalies Type A11 (AR)
	GNG4	G protein subunit gamma 4	*604388	NM_001098721.1
	LYST	Lysosomal trafficking regulator	*606897	NM_000081.3	#214500	Chediak-Higashi Syndrome (AR)
	NID1	Nidogen 1	*131390	NM_002508.2
	GPR137B	G protein -coupled receptor 137B	*604658	NM_003272.3
1q42-q43	EDARADD	EDAR associated death domain	*606603	NM_080738.3	#614940	Autosomal dominant ectodermal dysplasia 11A (AD)
					#614941	Autosomal recessive hypohidrotic ectodermal dysplasia 11B (AR)
1q43	LGALS8	galectin 8	*606099	NM_006499.4
	ACTN2	Actinin, alpha-2	*102573	NM_001103.3	#612158	Cardiomyopathy of the dilated (CMD1AA) or hypertrophic type (CMH23), with or without left ventricular noncompaction (AD)
	MTR	5-methyltetrahydrofolate-homocysteine methyltransferase	*156570	NM_000254.2	#250940	Homocystinuria-megaloblastic anemia, cblG complementation type (AR)
					#601634	Folate-sensitive neural tube defects (NTDFS) (AR)
	RYR2	Ryanodine receptor 2	*180902	NM_001035.2	#600996	Arrhythmogenic right ventricular dysplasia-2 (ARVD2) (AD)
					#604772	Catecholaminergic polymorphic ventricular tachycardia-1 (CPVT1) (AD)
	ZP4	Zona pellucida glycoprotein 4	*613514	NM_021186.4
	CHRM3	Cholinergic receptor muscarinic 3	*118494	NM_000740.3	#100100	Prune belly syndrome (AR)
	FMN2	Formin 2	*606373	NM_001305424.1	#616193	Autosomal recessive mental retardation-47 (AR)
	GREM2	Gremlin 2, DAN family BMP antagonist	*608832	NM_022469.3	#617275	Selective tooth agenesis-9 (AD)
	RGS7	Regulator of G protein signaling 7	*602517	NM_001282773.2
	FH	Fumarate hydratase	*136850	NM_000143.3	#606812	Fumarase deficiency (AR)
					#150800	Hereditary leiomyomatosis and renal cell cancer (AD)
	KMO	Kynurenine 3-monooxygenase	*603538	NM_003679.4
	OPN3	Opsin 3	*606695	NM_014322.2
	CHML	CHM-Like, Rab escort protein 2	*118825	NM_001821.3
	EXO1	Exonuclease 1	*606063	NM_001319224.1
	MAP1LC3C	Microtubule-associated protein 1 light chain 3 gamma	*609605	NM_001004343.2
	CEP170	Centrosomal protein 170	*613023	NM_001042404.1
1q43-44	SDCCAG8	Serologically defined colon cancer antigen 8	*613524	NM_001350246.1	#615993	Bardet-Biedl syndrome 16 (AR)
					#613615	Senior-Loken syndrome 7
	AKT3	AKT serine/threonine kinase 3	*611223	NM_001206729.1	#615937	Megalencephaly-polymicrogyria-polydactyly-hydrocephalus syndrome 2 (AD)
1q44	ZNF238 (ZBTB18)	Zinc finger and BTB domain contaning 18	*608433	NM_001278196.1	#612337	Autosomal dominant mental retardation-22 (AD)
	ADSS	Adenylosuccinate synthase	*103060	XM_011544108.2
	HNRNPU	Heterogeneous nuclear ribonucleoprotein U	*602869	NM_004501.3	#617391	Early infantile epileptic encephalopathy-54 (AD)
	KIF26B	Kinesin family member 26B	*614026	NM_018012.4
	SMYD3	SET and MYND domain containing 3	*608783	NM_001167740.1
	TFB2M	Transcription factor B2, mitochondrial	*607055	NM_022366.2
	CNST	Consortin, connexin sorting protein	*613439	NM_001139459.1
	AHCTF1	AT-hook containing transcription factor 1	*610853	NM_001323342.1
	ZNF124	Zinc finger protein 124	*194631	NM_001243740.2
	ZNF496	Zinc finger protein 496	*613911	NM_001329733.1
	NLRP3	NLR family pyrin domain containing 3	*606416	NM_001079821.2	#607115	Chronic infantile neurogenic cutaneous and articular (CINCA) syndrome (AD)
					#617772	Autosomal dominant deafness-34 (AD)
					#120100	Familial cold-induced inflammatory syndrome 1(AD)
					#148200	Keratoendothelitis fugax hereditaria (AD)
					#191900	Muckle-Wells syndrome (AD)
	OR13G1	Olfactory receptor family 13 subfamily G member 1	*611677	NM_00105487.1
